# Supplementary material for: Enhancing Anti-PD-1 Immunotherapy by Targeting MDSCs via Hepatic Arterial Infusion in Breast Cancer Liver Metastases
Source: Cancers (Basel). 2024 Nov 3;16(21):3711. doi: 10.3390/cancers16213711 (PMC11545300; doi:10.3390/cancers16213711)
Supplement: Supplementary file 1 [file cancers-16-03711-s001.zip]

Archive with 1 entries (1 files):
- cancers-3238853-supplementary.pdf
